# Supplementary material for: Single-Vesicle Molecular Profiling by dSTORM Imaging in a Liquid Biopsy Assay Predicts Early Relapse in Colorectal Cancer
Source: Biomolecules. 2025 Sep 11;15(9):1307. doi: 10.3390/biom15091307 (PMC12467539; doi:10.3390/biom15091307)
Supplement: Supplementary file 1 [file biomolecules-15-01307-s001.zip]

Archive with 1 entries (1 files):
- biomolecules-3800364-Supplementary.pdf
